# Supplementary material for: The Genome of the Acid Soil-Adapted Strain Rhizobium favelukesii OR191 Encodes Determinants for Effective Symbiotic Interaction With Both an Inverted Repeat Lacking Clade and a Phaseoloid Legume Host
Source: Front Microbiol. 2022 Apr 13;13:735911. doi: 10.3389/fmicb.2022.735911 (PMC9048898; doi:10.3389/fmicb.2022.735911)
Supplement: Supplementary file 9 [file Table_5.xlsx]

## Sheet: Sheet1
Table S5. Table of symbiotic genes found in Rhizobium favelukesii OR 191 and their occurrence in Medicago spp. and Phaseolus vulgaris microsymbionts
				Medicago + Phaseolus vulgaris microsymbionts			Ensifer meliloti Medicago microsymbionts																	Ensifer spp. Phaseolus vulgaris microsymbionts				Rhizobium spp. Phaseolus vulgaris microsymbionts												Paraburkholderia spp. Phaseolus vulgaris microsymbionts
				Species and strain name			Species and strain name
Gene	Protein	Locus tag	Scaffold	LPU83	USDA 1844	CGMCC 1.7071	1021	2011	5A14	AE608H	AK58	AK83	BL225C	BO21CC	CCNWSX0021	CIAM 1775	GR4	Mlalz-1	MVII-I	Rm41	RRI128	SM11	WSM 1022	4H41	GVPV12	GR64	BR816	HBR26	CFN 42	PRF 81	CCGE 502	4292	FA 23	USDA 9039	P1-7	STM3625	STM6155	CIAT 652	CIAT 899	WSM3556	WSM4176
nodD3	transcriptional regulator; LysR family	A3A1DRAFT_06541	89.9	1	1	1	1	1	1	1	1	1	1	1	1	1	1	1	1	1	1	1	1	1	1	1	1	1	1	1	1	1	1	1	1	1	1	1	1	1	1
nodM	glucosamine synthase	A3A1DRAFT_06810	105.106	1	1	1	1	1	1	1	1	1	1	1	1	1	1	1	1	1	1	1	1	1	1	1	1	1	1	1	1	1	1	1	1	1	1	1	1	1	1
nolF	nodulation-related efflux transporter subunit NolF	A3A1DRAFT_06811	105.106	1	1	1	1	1	1	1	1	1	1	1	1	1	1	0	1	1	1	1	1	0	0	0	0	0	0	0	0	0	0	0	0	0	0	0	0	0	0
nolG	nodulation-related efflux transporter NolG	A3A1DRAFT_06812	105.106	1	1	1	1	1	1	1	1	1	1	1	1	1	1	1	1	1	1	1	1	0	1	0	0	0	0	1	0	0	0	0	0	0	0	0	0	1	0
nolN	nodulation protein NolN	A3A1DRAFT_06813	105.106	1	1	1	1	1	1	1	1	1	1	1	1	1	1	1	1	1	1	1	1	1	1	1	1	1	1	1	1	1	1	1	1	1	1	1	1	1	1
nodD2	Transcriptional regulator; LysR family	A3A1DRAFT_06928	112.113	1	1	1	1	1	1	1	1	1	1	1	1	1	1	1	1	1	1	1	1	1	1	1	1	1	1	1	1	1	1	1	1	1	1	1	1	1	1
nodH1	sulfotransferase	A3A1DRAFT_06930	112.113	1	1	1	1	1	1	1	1	1	1	1	1	1	1	1	1	1	1	1	1	1	1	1	1	0	0	1	1	0	0	1	1	1	1	0	1	0	0
nodF2	acyl carrier protein	A3A1DRAFT_06931	112.113	1	1	1	1	1	1	1	1	1	1	1	1	1	1	1	1	1	1	1	1	1	1	1	1	0	0	1	1	0	0	1	1	0	0	0	1	0	0
nodE2	3-oxoacyl-(acyl-carrier-protein) synthase	A3A1DRAFT_06932	112.113	1	1	1	1	1	1	1	1	1	1	1	1	1	1	1	1	1	1	1	1	1	1	1	1	0	0	1	1	0	0	1	1	0	0	0	1	0	0
nodG3	hypothetical protein (truncated 51 amino acids only)	A3A1DRAFT_06933	112.113	1	1	1	1	1	1	1	1	1	1	1	1	1	1	1	1	1	1	1	1	1	1	1	1	1	1	1	1	0	0	1	0	1	1	0	1	1	0
nodP	sulfate adenylyltransferase subunit 2	A3A1DRAFT_06934	112.113	1	1	1	1	1	1	1	1	1	1	1	1	1	1	1	1	1	1	1	1	1	1	1	1	1	1	1	1	1	1	1	1	1	1	1	1	1	1
nodQ	sulfate adenylate transferase	A3A1DRAFT_06935	112.113	1	1	1	1	1	1	1	1	1	1	1	1	1	1	1	1	1	1	1	1	1	1	1	1	1	1	1	1	1	1	1	1	1	1	1	1	1	1
nodJ	membrane transport nodulation protein, ABC-type transporter	A3A1DRAFT_06936	112.113	1	1	1	1	1	1	1	1	1	1	1	1	1	1	1	1	1	1	1	1	1	1	1	1	1	1	1	1	1	1	1	1	1	1	1	1	1	1
nodI	Nod factor export transport ATP-binding protein I	A3A1DRAFT_06937	112.113	1	1	1	1	1	1	1	1	1	1	1	1	1	1	1	1	1	1	1	1	1	1	1	1	1	1	1	1	1	1	1	1	1	1	1	1	1	1
nodC	N-acetylglucosaminyltransferase	A3A1DRAFT_06938	112.113	1	1	1	1	1	1	1	1	1	1	1	1	1	1	1	1	1	1	1	1	1	1	1	1	1	1	1	1	1	1	1	1	1	1	1	1	1	1
nodB	chitooligosaccharide deacetylase,	A3A1DRAFT_06939	112.113	1	1	1	1	1	1	1	1	1	1	1	1	1	1	1	1	1	1	1	1	1	1	1	1	1	1	1	1	1	1	1	1	1	1	1	1	1	1
nodA	N-acyltransferase	A3A1DRAFT_06940	112.113	1	1	1	1	1	1	1	1	1	1	1	1	1	1	1	1	1	1	1	1	1	1	1	1	1	1	1	1	1	1	1	1	1	1	1	1	1	1
nodD1	Transcriptional regulator, LysR family	A3A1DRAFT_06941	112.113	1	1	1	1	1	1	1	1	1	1	1	1	1	1	1	1	1	1	1	1	1	1	1	1	1	1	1	1	1	1	1	1	1	1	1	1	1	1
nodL	acetyltransferase	A3A1DRAFT_07058	121.122	1	1	1	1	1	1	1	1	1	1	1	1	1	1	1	1	1	1	1	1	1	1	1	1	1	1	1	1	1	1	1	1	0	0	1	1	0	0
noeA	ribosomal protein L11 methylase	A3A1DRAFT_07060	121.122	1	1	1	1	1	1	1	1	1	1	1	1	1	1	1	1	1	1	1	1	0	0	0	0	1	0	0	0	0	0	0	0	0	0	0	0	0	0
noeB	nodulation protein NoeB	A3A1DRAFT_07061	121.122	1	1	1	1	1	1	1	1	1	1	1	1	1	1	1	1	1	1	1	1	0	0	0	0	0	0	0	0	0	0	0	0	0	0	0	0	0	0
noeM	Biosynthesis of open-chained oxidized Nod-factor structures	A3A1DRAFT_01940	10.11	1	0	1	0	0	0	0	0	0	0	0	0	0	0	0	0	0	0	0	0	0	0	0	0	0	0	1	1	0	0	1	1	1	1	0	1	0	0
nifH	Mo-nitrogenase iron protein subunit NifH	A3A1DRAFT_06289	79.8	1	1	1	1	1	1	1	1	1	1	1	1	1	1	1	1	1	1	1	1	1	1	1	1	1	1	1	1	1	1	1	1	1	1	1	1	1	1
nifD	Mo-nitrogenase MoFe protein subunit NifD precursor	A3A1DRAFT_06290	79.8	1	1	1	1	1	1	1	1	1	1	1	1	1	1	1	1	1	1	1	1	1	1	1	1	0	1	1	1	1	1	1	1	1	1	1	1	1	1
nifK	Mo-nitrogenase MoFe protein subunit NifK	A3A1DRAFT_06291	79.8	1	1	1	1	1	1	1	1	1	1	1	1	1	1	1	1	1	1	1	1	1	1	1	1	0	1	1	1	1	1	1	1	1	1	1	1	1	1
nifE	nitrogenase molybdenum-cofactor synthesis protein NifE	A3A1DRAFT_06292	79.8	1	1	1	1	1	1	1	1	1	1	1	1	1	1	1	1	1	1	1	1	1	1	1	1	1	1	1	1	1	1	1	1	1	1	1	1	1	1
nifN	nitrogenase molybdenum-iron protein NifN	A3A1DRAFT_06293	79.8	1	1	1	1	1	1	1	1	1	1	1	1	1	1	1	1	1	1	1	1	1	1	1	1	1	1	1	1	1	1	1	1	1	1	1	1	1	1
nifX	nitrogen fixation protein NifX	A3A1DRAFT_06294	79.8	1	1	1	1	1	1	1	1	1	1	1	1	1	1	1	1	1	1	1	1	1	1	1	1	1	1	1	1	1	1	1	1	1	1	1	1	1	1
fdxB4	ferredoxin III	A3A1DRAFT_06297	79.8	1	1	1	1	1	1	0	1	1	1	1	1	1	1	1	1	1	1	1	0	1	1	1	1	1	1	1	1	1	1	1	1	1	1	1	1	0	0
nifQ	nitrogen fixation protein, molybdenum binding	A3A1DRAFT_06526	89.9	1	1	1	0	0	0	0	0	0	0	0	0	0	0	0	0	0	0	0	0	1	1	1	1	1	1	1	1	1	1	1	1	1	1	1	1	0	0
nifS5	cysteine desulfurase	A3A1DRAFT_06529	89.9	1	1	1	0	0	0	0	0	0	0	0	0	0	0	0	0	0	0	0	0	1	1	1	1	1	1	1	1	1	1	1	1	1	1	1	1	1	0
nifW	nitrogen fixation accessory protein	A3A1DRAFT_06531	89.9	1	1	1	0	0	0	0	0	0	0	0	0	0	0	0	0	0	0	0	0	1	1	1	1	1	1	1	1	1	1	1	1	1	1	1	1	0	0
fixA	electron transfer flavoprotein beta-subunit	A3A1DRAFT_06532	89.9	1	1	1	1	1	1	1	1	1	1	1	1	1	1	1	1	1	1	1	1	1	1	1	1	1	1	1	1	1	1	1	1	1	1	1	1	1	1
fixB	electron transfer flavoprotein, alpha subunit	A3A1DRAFT_06533	89.9	1	1	1	1	1	1	1	1	1	1	1	1	1	1	1	1	1	1	1	1	1	1	1	1	1	1	1	1	1	1	1	1	1	1	1	1	1	1
fixC	electron-transferring-flavoprotein dehydrogenase	A3A1DRAFT_06534	89.9	1	1	1	1	1	1	1	1	1	1	1	1	1	1	1	1	1	1	1	1	1	1	1	1	1	1	1	1	1	1	1	1	1	1	1	1	1	1
fixX	ferredoxin-like protein	A3A1DRAFT_06535	89.9	1	1	1	1	1	1	1	1	1	1	1	1	1	1	1	1	1	1	1	1	1	1	1	1	1	1	1	1	1	1	1	1	1	1	1	1	1	1
nifA	transcriptional activator	A3A1DRAFT_06536	89.9	1	1	1	1	1	1	1	1	1	1	1	1	1	1	1	1	1	1	1	1	1	1	1	1	1	1	1	1	1	1	1	1	0	1	1	1	1	1
nifB	FeMo cofactor biosynthesis protein	A3A1DRAFT_06537	89.9	1	1	1	1	1	1	1	1	1	1	1	1	1	1	1	1	1	1	1	1	1	1	1	1	1	1	1	1	1	1	1	1	1	1	1	1	1	1
fdxN	ferredoxin	A3A1DRAFT_06538	89.9	1	1	1	1	1	1	1	1	1	1	1	1	1	1	1	1	1	1	1	1	1	1	1	1	1	1	1	1	1	1	1	1	1	1	1	1	1	1
nifZ	nitrogen fixation protein	A3A1DRAFT_06539	89.9	1	1	1	0	0	0	0	0	0	0	0	0	0	0	0	0	0	0	0	0	1	1	1	1	1	1	1	1	1	1	1	1	1	1	1	1	1	1
nifT6	nitrogen fixation protein	A3A1DRAFT_06540	89.9	1	1	1	1	1	1	1	1	1	1	1	1	1	1	1	1	1	1	1	1	1	1	1	1	1	0	1	1	1	1	1	1	0	1	1	1	1	1
fixK7	putative FNR/CRP transcriptional regulator FixK	A3A1DRAFT_06919	111.112	1	1	1	1	1	1	1	0	0	0	0	1	1	1	0	1	0	1	0	0	0	0	1	1	1	1	1	0	1	0	0	1	1	1	1	0	0	0
fixN	cytochrome c oxidase cbb3-type subunit 1	A3A1DRAFT_06920	111.112	1	1	1	1	1	1	1	1	1	1	1	1	1	1	1	1	1	1	1	1	1	1	1	1	1	1	1	1	1	1	1	1	1	1	1	1	0	0
fixO	cytochrome c oxidase cbb3-type subunit 2	A3A1DRAFT_06921	111.112	1	1	1	1	1	1	1	1	1	1	1	1	1	1	1	1	1	1	1	1	1	1	1	1	1	1	1	1	1	1	1	1	1	1	1	1	0	0
fixQ	cytochrome c oxidase cbb3-type subunit 4	A3A1DRAFT_06922	111.112	1	1	1	1	1	1	1	1	1	1	1	1	1	1	1	1	1	1	1	1	1	1	1	1	1	1	0	1	1	1	0	0	0	1	1	1	0	0
fixP	cytochrome c oxidase cbb3-type subunit 3	A3A1DRAFT_06923	111.112	1	1	1	1	1	1	1	1	1	1	1	1	1	1	1	1	1	1	1	1	1	1	1	1	1	1	1	1	1	1	1	1	1	1	1	1	0	0
fixG	cytochrome c oxidase accessory protein	A3A1DRAFT_06925	111.112	1	1	1	1	1	1	1	1	1	1	1	1	1	1	1	1	1	1	1	1	1	1	1	1	1	1	1	1	1	1	1	1	1	1	1	1	0	0
fixH	nitrogen fixation protein	A3A1DRAFT_06926	111.112	1	1	1	1	1	1	1	1	1	1	1	1	1	1	1	1	1	1	1	1	1	1	1	1	1	1	1	1	1	1	1	1	1	1	1	1	0	0
fixI	Cu2+-exporting ATPase	A3A1DRAFT_06927	173.174	1	1	1	0	0	0	1	1	1	0	1	1	0	0	1	1	0	1	0	1	1	1	1	1	1	1	1	1	1	1	1	1	0	1	1	1	0	0
		and A3A1DRAFT_07517		1	1	1	1	1	1	1	1	1	1	1	1	1	1	1	1	1	1	1	1	1	1	1	1	1	1	1	1	1	1	1	1	1	1	1	1	0	0
fixS	cytochrome oxidase maturation protein, cbb3-type	A3A1DRAFT_07518	173.174	1	1	1	1	1	1	1	1	1	1	1	1	1	1	1	1	1	1	1	1	1	1	1	1	1	1	1	1	1	1	1	1	1	1	1	1	0	0
exoB	UDP-glucose 4-epimerase	A3A1DRAFT_00620	2.3	1	1	1	1	1	1	1	1	1	1	1	1	1	1	1	1	1	1	1	1	1	1	1	1	1	1	1	1	1	1	1	1	1	1	1	1	0	0
expR	LuxR family transcriptional regulator	A3A1DRAFT_00685	2.3	1	1	1	1	1	1	1	1	1	1	1	1	1	1	1	1	1	1	1	1	1	1	1	1	1	1	1	1	1	1	1	1	1	1	1	1	0	0
exoF8	exopolysaccharide production protein ExoF	A3A1DRAFT_02691	17.18	1	0	1	0	0	0	0	0	0	0	0	0	0	0	0	0	0	0	0	0	0	0	0	0	0	0	0	1	0	0	0	0	1	1	0	1	0	0
exoY	exopolysaccharide production protein ExoY	A3A1DRAFT_02693	17.18	1	1	1	1	1	1	1	1	1	1	1	1	1	1	1	1	1	1	1	1	1	1	1	1	1	1	1	1	1	1	1	1	1	1	1	1	0	1
exoZ	exopolysaccharide production protein ExoZ	A3A1DRAFT_05235	50.51	1	1	1	1	1	1	1	1	1	1	1	1	1	1	1	1	1	1	1	1	1	1	1	1	0	0	1	1	0	0	1	1	1	1	0	1	0	0
exoQ	exopolysaccharide production protein ExoQ	A3A1DRAFT_05236	50.51	1	1	1	1	1	1	1	1	1	1	1	1	1	1	1	1	1	1	1	1	1	1	1	1	0	0	1	1	0	0	1	1	1	1	0	1	0	0
exoF	exopolysaccharide production protein ExoF	A3A1DRAFT_05237	50.51	1	1	1	1	1	1	1	1	1	1	1	1	1	1	1	1	1	1	1	1	1	1	1	1	0	0	1	1	0	0	1	1	1	1	0	1	0	0
exoY	exopolysaccharide production protein ExoY	A3A1DRAFT_05238	50.51	1	1	1	1	1	1	1	1	1	1	1	1	1	1	1	1	1	1	1	1	1	1	1	1	1	1	1	1	1	1	1	1	1	1	0	1	0	1
exoX	exopolysaccharide production repressor protein	A3A1DRAFT_05239	50.51	1	1	1	1	1	1	1	1	1	1	1	1	1	1	1	1	1	1	1	1	1	1	1	1	0	0	1	1	0	0	1	1	1	1	0	1	0	0
exoU	succinoglycan biosynthesis protein ExoU	A3A1DRAFT_05240	50.51	1	1	1	1	1	1	1	1	1	1	1	1	1	1	1	1	1	1	1	1	1	1	1	1	1	1	1	1	0	0	1	1	1	1	1	1	0	0
exoW	succinoglycan biosynthesis protein ExoW	A3A1DRAFT_05241	50.51	1	1	1	1	1	1	1	1	1	1	1	1	1	1	1	1	1	1	1	1	1	1	0	0	0	0	1	1	0	0	1	1	1	1	0	1	0	0
exoH	succinoglycan biosynthesis protein ExoH	A3A1DRAFT_05242	50.51	1	1	1	1	1	1	1	1	1	1	1	1	1	1	1	1	1	1	1	1	1	1	0	0	0	0	1	1	0	0	1	1	1	1	0	0	0	0
exoK	endo-1,3-1,4-beta-glycanase ExoK	A3A1DRAFT_05243	50.51	1	1	1	1	1	1	1	1	1	1	1	1	1	1	1	1	1	1	1	1	1	1	1	1	0	0	1	1	0	0	1	1	1	1	0	1	0	0
exoA	succinoglycan biosynthesis protein ExoA	A3A1DRAFT_05244	50.51	1	1	1	1	1	1	1	1	1	1	1	1	1	1	1	1	1	1	1	1	1	1	1	1	0	0	1	1	0	0	1	1	1	1	0	1	0	0
exoM	succinoglycan biosynthesis protein ExoM	A3A1DRAFT_05245	50.51	1	1	1	1	1	1	1	1	1	1	1	1	1	1	1	1	1	1	1	1	1	1	1	1	0	0	1	1	0	0	1	1	1	1	0	1	0	0
exoO	succinoglycan biosynthesis protein ExoO	A3A1DRAFT_05246	50.51	1	1	1	1	1	1	1	1	1	1	1	1	1	1	1	1	1	1	1	1	1	1	1	1	0	0	1	1	0	0	1	1	1	1	0	1	0	1
exoP	succinoglycan biosynthesis transport protein ExoP	A3A1DRAFT_05247	50.51	1	1	1	1	1	1	1	1	1	1	1	1	1	1	1	1	1	1	1	1	1	1	1	1	1	1	1	1	1	1	1	1	1	1	1	1	0	0
exsH	beta-glucanase/Beta-glucan synthetase	A3A1DRAFT_05334	52.53	1	1	1	1	1	1	1	1	1	1	1	1	1	1	1	1	1	1	1	1	1	1	1	1	0	0	1	1	0	0	1	1	1	1	0	1	0	0
exsD (queE)	7-carboxy-7-deazaguanine synthase	A3A1DRAFT_06242	77.78	1	1	1	1	1	1	1	1	1	1	1	1	1	1	1	1	1	1	1	1	1	1	1	1	1	1	1	1	1	1	1	1	1	1	1	1	0	0
exsC (queD)	6-pyruvoyltetrahydropterin/6-carboxytetrahydropterin synthase	A3A1DRAFT_06243	77.78	1	1	1	1	1	1	1	1	1	1	1	1	1	1	1	1	1	1	1	1	1	1	1	1	1	1	1	1	1	1	1	1	1	1	1	1	0	0
exsB (queC)	7-cyano-7-deazaguanine synthase	A3A1DRAFT_06244	77.78	1	1	1	1	1	1	1	1	1	1	1	1	1	1	1	1	1	1	1	1	1	1	1	1	1	1	1	1	1	1	1	1	1	1	1	1	0	0
exoN9		A3A1DRAFT_06249	77.78	1	1	1	1	1	1	1	1	1	1	1	1	1	1	1	1	1	1	1	1	1	1	1	1	1	1	1	1	1	1	1	1	1	1	1	1	1	1
syrA10	LPS synthesis regulator SyrA	A3A1DRAFT_06298	79.8	1	1	1	1	1	1	1	1	1	1	1	1	1	1	1	1	1	1	1	1	0	0	0	1	0	0	0	0	0	0	0	0	0	0	0	0	0	0
exoP	succinoglycan biosynthesis transport protein ExoP	A3A1DRAFT_07018	118.119	1	1	1	1	1	1	1	1	1	1	1	1	1	1	1	1	1	1	1	1	1	1	1	1	1	1	1	1	1	1	1	1	1	1	1	1	0	0
exoO3	succinoglycan biosynthesis protein ExoO	A3A1DRAFT_07019	118.119	1	1	1	1	1	1	1	1	1	1	1	1	1	1	1	1	1	1	1	1	1	1	1	1	0	0	1	1	0	0	1	1	1	1	0	1	0	0
exoO1	succinoglycan biosynthesis protein ExoO	A3A1DRAFT_07020	118.119	1	1	1	1	1	1	1	1	1	1	1	1	1	1	1	1	1	1	1	1	1	1	1	1	1	1	1	1	1	0	1	1	1	1	1	1	0	0
exoM	succinoglycan biosynthesis protein ExoM	A3A1DRAFT_07021	118.119	1	1	1	1	1	1	1	1	1	1	1	1	1	1	1	1	1	1	1	1	1	1	1	1	0	0	1	1	0	0	1	1	1	1	0	1	0	0
exoA	succinoglycan biosynthesis protein ExoA	A3A1DRAFT_07022	118.119	1	1	1	1	1	1	1	1	1	1	1	1	1	1	1	1	1	1	1	1	1	1	1	1	0	0	1	1	0	0	1	1	1	1	0	1	0	0
		and A3A1DRAFT_07023		1	1	1	1	1	1	1	1	1	1	1	1	1	1	1	1	1	1	1	1	1	1	1	1	0	0	1	1	0	0	1	1	1	1	0	1	0	0
exoL	succinoglycan biosynthesis protein ExoL	A3A1DRAFT_07024	118.119	1	1	1	1	1	1	1	1	1	1	1	1	1	1	1	1	1	1	1	1	1	1	1	1	0	0	1	1	0	0	1	1	1	1	0	1	0	0
exoK	endo-1,3-1,4-beta-glycanase ExoK	A3A1DRAFT_07025	118.119	1	1	1	1	1	1	1	1	1	1	1	1	1	1	1	1	1	1	1	1	1	1	1	1	0	0	1	1	0	0	1	1	1	1	0	1	0	0
exoH	succinoglycan biosynthesis protein ExoH	A3A1DRAFT_07026	118.119	1	1	1	1	1	1	1	1	1	1	1	1	1	1	1	1	1	1	1	1	1	1	0	0	0	0	1	1	0	0	0	1	1	1	0	0	0	0
exoT	succinoglycan exporter protein ExoT	A3A1DRAFT_07027	118.119	1	0	0	1	1	1	1	1	1	1	1	1	1	1	1	1	1	1	1	1	1	1	0	0	0	0	0	0	0	0	0	0	0	0	0	0	0	0
exoW	succinoglycan biosynthesis protein ExoW	A3A1DRAFT_07028	118.119	1	1	1	1	1	1	1	1	1	1	1	1	1	1	1	1	1	1	1	1	1	1	0	0	0	0	1	1	0	0	1	1	1	1	0	1	0	0
exoV	succinoglycan biosynthesis protein ExoV	A3A1DRAFT_07029	118.119	1	0	0	1	1	1	1	1	1	1	1	1	1	1	1	1	1	1	1	1	1	1	0	0	0	0	1	0	0	0	1	1	0	0	0	1	0	0
bacA	peptide/bleomycin uptake transporter	A3A1DRAFT_01407	6.7	1	1	1	1	1	1	1	1	1	1	1	1	1	1	1	1	1	1	1	1	1	1	1	1	1	1	1	1	1	1	1	1	1	1	1	1	0	0
